# Supplementary material for: Phosphorylated Peptide Derived from the Myosin Phosphatase Target Subunit Is a Novel Inhibitor of Protein Phosphatase-1
Source: Int J Mol Sci. 2023 Mar 1;24(5):4789. doi: 10.3390/ijms24054789 (PMC10003451; doi:10.3390/ijms24054789)
Supplement: Supplementary file 1 [file ijms-24-04789-s001.zip]

Archive with 1 entries (1 files):
- ijms-2201369-supplementary.pdf
